# Supplementary material for: Early Risk Prediction for Biologic Therapy in Psoriasis Using Machine Learning Models Based on Routine Health Records
Source: J Clin Med. 2025 Sep 11;14(18):6421. doi: 10.3390/jcm14186421 (PMC12470762; doi:10.3390/jcm14186421)
Supplement: Supplementary file 1 [file jcm-14-06421-s001.zip]

Archive with 1 entries (1 files):
- jcm-3789727-supplementary.pdf
